# Supplementary material for: Endophytic Diaporthe Associated with Morinda officinalis in China
Source: J Fungi (Basel). 2022 Jul 29;8(8):806. doi: 10.3390/jof8080806 (PMC9410054; doi:10.3390/jof8080806)
Supplement: Supplementary file 1 [file jof-08-00806-s001.zip]

Archive with 1 entries (1 files):
- jof-1762643-supplementary.pdf
